# Supplementary material for: An Ultra-Sensitive Multi-Functional Optical Micro/Nanofiber Based on Stretchable Encapsulation
Source: Sensors (Basel). 2021 Nov 9;21(22):7437. doi: 10.3390/s21227437 (PMC8618424; doi:10.3390/s21227437)
Supplement: Supplementary file 1 [file sensors-21-07437-s001.zip]

Archive with 1 entries (1 files):
- sensors-1430837-supplementary.pdf
